# Supplementary material for: CYP19A1 polymorphisms associated with coronary artery disease and circulating sex hormone levels in a Chinese population
Source: Oncotarget. 2017 Oct 7;8(57):97101–13. doi: 10.18632/oncotarget.21626 (PMC5722548; doi:10.18632/oncotarget.21626)
Supplement: Supplementary file 2 [file oncotarget-08-97101-s002.xlsx]

## Sheet: Sheet1
		CAD										Controls
		Unadjusted geometric means					Adjusted geometric means§					Unadjusted geometric means						Adjusted geometric means§
		E2	T	T/ E2	A		E2	T	T/ E2	A			E2	T	T/ E2	A		E2	T	T/ E2	A
SNP1	AA (n=68)	21.13±4.68	0.37±0.11	0.02±0.01	284.86±44.31		21.07±0.51	0.37±0.01	0.02±0.00	286.52±5.51		AA(n=129)	22.70±3.92	0.34±0.13	0.016±0.01	316.98±29.50		22.61±0.33	0.34±0.01	0.02±0.00	317.13±2.56
rs2236722	GA (n=2)	16.87±5.52	0.31±0.99	0.02±0.13	307.72±53.63		17.36±3.31	0.31±0.08	0.02±0.01	306.67±32.32		GA(n=8)	20.10±2.70	0.293±0.168	0.014±0.003	306.815±12.069		20.71±1.38	0.281±0.045	0.01±0.00	306.42±10.59
P		0.119	0.468	0.576	0.475		0.209	0.552	0.78	0.487			0.034	0.305	0.08	0.335		0.067	0.553	0.766	0.459
SNP2	CC (n=18)	22.26±4.98	0.36±0.89	0.02±0.01	290.79±45.17		22.38±1.10	0.36±0.03	0.02±0.00	291.98±10.85		CC(n=38)	23.74±3.64	0.30±0.10	0.012±0.01	326.45±30.76		23.38±0.62	0.30±0.02	0.01±0.00	328.10±4.65
rs2304463	CA (n=30)	21.01±4.10	0.36±0.16	0.02±0.01	282.14±39.86		20.92±0.86	0.36±0.02	0.02±0.00	286.75±8.53		CA(n=64)	21.82±3.90	0.37±0.13	0.02±0.01	311.13±25.40		21.92±0.47	0.37±0.02	0.02±0.00	310.53±3.55
	AA (n=22)	19.89±5.26	0.370±0.129	0.02±0.01	285.75±52.00		19.85±1.01	0.37±0.03	0.02±0.00	283.58±10.00		AA(n=35)	22.54±3.98	0.33±0.13	0.02±0.01	314.51±30.40		22.69±0.61	0.33±0.02	0.02±0.00	314.86±4.83
P		0.11	0.709	0.457	0.627		0.269	0.948	0.52	0.791			0.032	0.016	0.008	0.027		0.049	0.141	0.012	0.051
SNP3	CC (n=32)	22.34±4.96	0.35±0.09	0.02±0.01	291.23±38.23		22.39±0.82	0.34±0.02	0.02±0.00	294.95±7.51		CC(n=47)	24.01±4.56	0.28±0.07	0.01±0.00	325.13±27.02		24.06±0.54	0.28±0.08	0.01±0.00	326.04±4.18
rs4646	CA (n=26)	19.54±3.92	0.41±0.11	0.02±0.01	266.32±39.33		19.41±0.91	0.43±0.02	0.02±0.00	264.16±8.38		CA(n=76)	21.41±2.92	0.38±0.14	0.02±0.01	309.45±29.30		21.40±0.42	0.38±0.01	0.02±0.00	309.24±3.26
	AA (n=12)	20.45±4.95	0.30±0.11	0.02±0.01	314.89±53.93		20.52±1.32	0.30±0.03	0.02±0.00	315.85±12.10		AA(n=14)	23.50±4.31	0.28±0.05	0.01±0.00	323.53±23.70		23.23±0.97	0.29±0.03	0.01±0.00	323.99±7.59
P		0.04	0.007	0.114	0.009		0.05	0.03	0.54	0.03			0	0	0	0.007		0	0	0	0.026
SNP4	TT (n=49)	21.72±4.73	0.34±0.10	0.02±0.01	291.58±44.76		21.62±0.66	0.34±0.02	0.02±0.00	2910±6.04		TT(n=96)	22.61±3.73	0.12±0.12	0.07±0.010	317.07±28.77		22.35±0.39	0.34±0.01	0.02±0.00	317.83±2.98
rs4275794	CT (n=20)	19.11±4.33	0.04±0.10	0.02±0.00	264.80±31.06		19.26±1.04	0.43±0.02	0.02±0.00	265.05±9.51		CT(n=36)	22.06±4.20	0.12±0.20	0.08±0.00	311.65±26.94		22.54±0.65	0.33±0.02	0.016±0.00	310.06±4.96
	CC (n=1)	0.01	0.19	0.01	389.9		22.56	0.19	0.01	384.85		CC(n=5)	25.05±4.91	0.10±0.31	0.01±0.00	337.16±39.27		25.030±1.70	0.24±0.06	0.01±0.00	337.47±2.89
P		0.081	0.001	0.001	0.003		0.089	0.01	0.014	0.016			0.034	0.192	0.048	0.164		0.268	0.436	0.222	0.227
